# Supplementary material for: Isolation of Mycosporine-like Amino Acids from Red Macroalgae and a Marine Lichen by High-Performance Countercurrent Chromatography: A Strategy to Obtain Biological UV-Filters
Source: Mar Drugs. 2023 Jun 10;21(6):357. doi: 10.3390/md21060357 (PMC10303195; doi:10.3390/md21060357)
Supplement: Supplementary file 1 [file marinedrugs-21-00357-s001.zip]

Archive with 1 entries (1 files):
- marinedrugs-2372287-supplementary.pdf
